# Supplementary material for: Feather RNA: A Non-Invasive Approach for Transcriptomic Profiling in Live Chickens
Source: Vet Sci. 2026 Jul 5;13(7):653. doi: 10.3390/vetsci13070653 (PMC13417430; doi:10.3390/vetsci13070653)
Supplement: Supplementary file 1 [file vetsci-13-00653-s001.zip]

Archive with 1 entries (1 files):
- vetsci-4329670-supplementary.pdf
